# Supplementary material for: Understanding Multilevel Correlates of Long-Term Physical Activity Trajectories Among Middle-Aged and Older Adults: A Machine-Learning Analysis
Source: Behav Sci (Basel). 2026 Jul 17;16(7):1210. doi: 10.3390/bs16071210 (PMC13405954; doi:10.3390/bs16071210)
Supplement: Supplementary file 1 [file behavsci-16-01210-s001.zip]

Archive with 1 entries (1 files):
- behavsci-4349135-supplementary.pdf
